# Supplementary material for: Deep Learning-Based Mpox Skin Lesion Detection and Real-Time Monitoring in a Smart Healthcare System
Source: Diagnostics (Basel). 2025 Oct 1;15(19):2505. doi: 10.3390/diagnostics15192505 (PMC12523520; doi:10.3390/diagnostics15192505)
Supplement: Supplementary file 1 [file diagnostics-15-02505-s001.zip]

Archive with 1 entries (1 files):
- diagnostics-3828092-supplementary.pdf
